# Supplementary material for: Ultra-Sensitive, Rapid and On-Site Sensing Harmful Ingredients Used in Aquaculture with Magnetic Fluid SERS
Source: Biosensors (Basel). 2022 Mar 9;12(3):169. doi: 10.3390/bios12030169 (PMC8946156; doi:10.3390/bios12030169)
Supplement: Supplementary file 1 [file biosensors-12-00169-s001.zip]

Archive with 1 entries (1 files):
- biosensors-1618613-supplementary.pdf
